# Supplementary material for: Cilia Dynamics in Primary Ciliary Dyskinesia: A Biophysical Characterization of the RSPH4A Founder Variant
Source: Cells. 2026 Mar 29;15(7):607. doi: 10.3390/cells15070607 (PMC13072258; doi:10.3390/cells15070607)
Supplement: Supplementary file 1 [file cells-15-00607-s001.zip]

Archive with 2 entries (2 files):
- Video S1.mov
- Video S2.MP4
